# Supplementary material for: Phosphatidylinositol 3-phosphate metabolism impacts cellular α-synuclein localization in Saccharomyces cerevisiae
Source: J Biol Chem. 2025 Sep 1;301(10):110666. doi: 10.1016/j.jbc.2025.110666 (PMC12514572; doi:10.1016/j.jbc.2025.110666)
Supplement: Supporting Tables S1-S3 [file mmc2.xlsx]

## Sheet: Table S1
Table S1: Strains used in this study
Name	Genotype	Source
wild type	BY4741; MATa; his3Δ1; leu2Δ0; met15Δ0; ura3Δ0	Euroscarf
atg1Δ	BY4741; MATa; his3Δ1; leu2Δ0; met15Δ0; ura3Δ0; YGL180W::kanMX4	Euroscarf
atg2Δ	BY4741; MATa; his3Δ1; leu2Δ0; met15Δ0; ura3Δ0; YNL242W::kanMX4	Euroscarf
atg3Δ	BY4741; MATa; his3Δ1; leu2Δ0; met15Δ0; ura3Δ0; YNR007C::kanMX4	Euroscarf
atg4Δ	BY4741; MATa; his3Δ1; leu2Δ0; met15Δ0; ura3Δ0; YNL223W::kanMX4	Euroscarf
atg5Δ	BY4741; MATa; his3Δ1; leu2Δ0; met15Δ0; ura3Δ0; YPL149W::kanMX4	Euroscarf
atg6Δ	BY4741; MATa; his3Δ1; leu2Δ0; met15Δ0; ura3Δ0; YPL120W::kanMX4	Euroscarf
atg7Δ	BY4741; MATa; his3Δ1; leu2Δ0; met15Δ0; ura3Δ0; YHR171W::kanMX4	Euroscarf
atg8Δ	BY4741; MATa; his3Δ1; leu2Δ0; met15Δ0; ura3Δ0; YBL078C::kanMX4	Euroscarf
atg9Δ	BY4741; MATa; his3Δ1; leu2Δ0; met15Δ0; ura3Δ0; YDL149W::kanMX4	Euroscarf
atg10Δ	BY4741; MATa; his3Δ1; leu2Δ0; met15Δ0; ura3Δ0; YLL042C::kanMX4	Euroscarf
atg11Δ	BY4741; MATa; his3Δ1; leu2Δ0; met15Δ0; ura3Δ0; YPR049C::kanMX4	Euroscarf
atg12Δ	BY4741; MATa; his3Δ1; leu2Δ0; met15Δ0; ura3Δ0; YBR217W::kanMX4	Euroscarf
atg14Δ	BY4741; MATa; his3Δ1; leu2Δ0; met15Δ0; ura3Δ0; YBR128C::kanMX4	Euroscarf
atg16Δ	BY4741; MATa; his3Δ1; leu2Δ0; met15Δ0; ura3Δ0; YMR159C::kanMX4	Euroscarf
atg17Δ	BY4741; MATa; his3Δ1; leu2Δ0; met15Δ0; ura3Δ0; YLR423C::kanMX4	Euroscarf
atg18Δ	BY4741; MATa; his3Δ1; leu2Δ0; met15Δ0; ura3Δ0; YFR021W::kanMX4	Euroscarf
atg20Δ	BY4741; MATa; his3Δ1; leu2Δ0; met15Δ0; ura3Δ0; YDL113C::kanMX4	Euroscarf
atg21Δ	BY4741; MATa; his3Δ1; leu2Δ0; met15Δ0; ura3Δ0; YPL100W::kanMX4	Euroscarf
atg22Δ	BY4741; MATa; his3Δ1; leu2Δ0; met15Δ0; ura3Δ0; YCL038C::kanMX4	Euroscarf
atg23Δ	BY4741; MATa; his3Δ1; leu2Δ0; met15Δ0; ura3Δ0; YLR431C::kanMX4	Euroscarf
atg24Δ	BY4741; MATa; his3Δ1; leu2Δ0; met15Δ0; ura3Δ0; YJL036W::kanMX4	Euroscarf
atg26Δ	BY4741; MATa; his3Δ1; leu2Δ0; met15Δ0; ura3Δ0; YLR189C::kanMX4	Euroscarf
atg27Δ	BY4741; MATa; his3Δ1; leu2Δ0; met15Δ0; ura3Δ0; YJL178C::kanMX4	Euroscarf
atg29Δ	BY4741; MATa; his3Δ1; leu2Δ0; met15Δ0; ura3Δ0; YPL166W::kanMX4	Euroscarf
atg31Δ	BY4741; MATa; his3Δ1; leu2Δ0; met15Δ0; ura3Δ0; YDR022C::kanMX4	Euroscarf
atg32Δ	BY4741; MATa; his3Δ1; leu2Δ0; met15Δ0; ura3Δ0; YIL146C::kanMX4	Euroscarf
atg33Δ	BY4741; MATa; his3Δ1; leu2Δ0; met15Δ0; ura3Δ0; YLR356W::kanMX4	Euroscarf
atg36Δ	BY4741; MATa; his3Δ1; leu2Δ0; met15Δ0; ura3Δ0; YJL185C::kanMX4	Euroscarf
atg38Δ	BY4741; MATa; his3Δ1; leu2Δ0; met15Δ0; ura3Δ0; YLR211C::kanMX4	Euroscarf
atg40Δ	BY4741; MATa; his3Δ1; leu2Δ0; met15Δ0; ura3Δ0; YOR152C::kanMX4	Euroscarf
atg41Δ	BY4741; MATa; his3Δ1; leu2Δ0; met15Δ0; ura3Δ0; YPL250C::kanMX4	Euroscarf
atg42Δ	BY4741; MATa; his3Δ1; leu2Δ0; met15Δ0; ura3Δ0; YBR139W::kanMX4	Euroscarf
fab1Δ	BY4741; MATa; his3Δ1; leu2Δ0; met15Δ0; ura3Δ0; YFR019W::kanMX4	Euroscarf
lsb6Δ	BY4741; MATa; his3Δ1; leu2Δ0; met15Δ0; ura3Δ0; YJL100W::kanMX4	Euroscarf
Mss4-Δ103	BY4741; MATa; his3Δ1; leu2Δ0; met15Δ0; ura3Δ0; mss4-103:kanMX	Euroscarf
Pik1-Δ104	BY4741; MATa; his3Δ1; leu2Δ0; met15Δ0; ura3Δ0; pik1-104:kanMX	Euroscarf
stt4Δ	BY4741; MATa; his3Δ1; leu2Δ0; met15Δ0; ura3Δ0; stt4-4:kanMX	Euroscarf
vps15Δ	BY4741; MATa; his3Δ1; leu2Δ0; met15Δ0; ura3Δ0; YBR097W::kanMX4	Euroscarf
vps34Δ	BY4741; MATa; his3Δ1; leu2Δ0; met15Δ0; ura3Δ0; YLR240W::kanMX4	Euroscarf
vps38Δ	BY4741; MATa; his3Δ1; leu2Δ0; met15Δ0; ura3Δ0; YLR360W::kanMX4	Euroscarf

## Sheet: Table S2
Table S2: Plasmids used in this study
Plasmid	Type	Source or reference
p426GPD	2µ	Outeiro and Lindquist, 2003
p426GPD-WTαSyn-GFP	2µ	Outeiro and Lindquist, 2003
p426GPD-A30PαSyn-GFP	2µ	Outeiro and Lindquist, 2003
p426GPD-A53TαSyn-GFP	2µ	Outeiro and Lindquist, 2003
pRS316	CEN	Schiestl and Gietz, 1989
pRS316GPD-WTαSyn-GFP	CEN	This study
pRS316GPD-A30PαSyn-GFP	CEN	This study
pRS316GPD-A53TαSyn-GFP	CEN	This study
pRS316GPD-Δ38αSyn-GFP	CEN	This study
pRS316GPD-Δ53αSyn-GFP	CEN	This study
pRS416-PMET25-Deg1-Flag-Sec62-2xProtA	CEN	Buchanan et al., 2016
pRS315TEF-mRFP-2xFYVE	CEN	Krick et al., 2008
p413GPD	CEN	Schiestl and Gietz, 1989
p413GPD-Vps15-mRUBY	CEN	This study
p413GPD-Vps34-mRUBY	CEN	This study
p413GPD-mRUBY-Sec4	CEN	This study
p413GPD-mRUBY-Sec9	CEN	This study
p413GPD-mRUBY-Sec14	CEN	This study
p413GPD-WTαSyn-GFP	CEN	This study
p413GPD-A30PαSyn-GFP	CEN	This study
p413GPD-A53TαSyn-GFP	CEN	This study
pYCPlac33-GAL-WTαSyn-GFP	CEN	This study
pYCPlac33-GAL-A30PαSyn-GFP	CEN	This study
pYCPlac33-GAL-A53TαSyn-GFP	CEN	This study

## Sheet: Table S3
Table S3: qPCR primers used for this study
Name	Sequence	Product length (bp)	Efficiency
qSEC4_Fwd	GTCCAGTGCTAAGAACGATGAC	146	1.82668
qSEC4_Rev	TGTTTCCGCTCCCACTATTG	146
qSEC9_Fwd	CTGGGTGAATGCGAATGG	149	2.14265
qSEC9_Rev	GCATCGGGTTTGCTAAGG	149
qSEC14-Fwd	GCTGGTCACCTAGTGGAAAC	176	1.93266
qSEC14_Rev	GCGGTAGAGAAACCGAATGG	176
